# Supplementary material for: Antibiofilm and Immune-Modulatory Activity of Cannabidiol and Cannabigerol in Oral Environments—In Vitro Study
Source: Antibiotics (Basel). 2024 Apr 9;13(4):342. doi: 10.3390/antibiotics13040342 (PMC11047394; doi:10.3390/antibiotics13040342)
Supplement: Supplementary file 1 [file antibiotics-13-00342-s001.zip]

Archive with 1 entries (1 files):
- antibiotics-2928494-supplementary.pdf
